# Supplementary material for: Interplay between Selenium, Selenoproteins and HIV-1 Replication in Human CD4 T-Lymphocytes
Source: Int J Mol Sci. 2022 Jan 26;23(3):1394. doi: 10.3390/ijms23031394 (PMC8835795; doi:10.3390/ijms23031394)
Supplement: Supplementary file 1 [file ijms-23-01394-s001.zip]

Archive with 1 entries (1 files):
- ijms-1526733-supplementary.xlsx
