# Supplementary material for: Interplay between Selenium, Selenoproteins and HIV-1 Replication in Human CD4 T-Lymphocytes
Source: Int J Mol Sci. 2022 Jan 26;23(3):1394. doi: 10.3390/ijms23031394 (PMC8835795; doi:10.3390/ijms23031394)
Supplement: Supplementary file 1 [file ijms-23-01394-s001.zip › ijms-1526733-supplementary.xlsx]

## Sheet: Table S1. RT-qPCR cell lines
Table S1. Values of Selenoprotein mRNA levels in Jurkat and SupT1 in presence or not of 100 nM selenium, determined by RT-qPCR. The geometrical mean of five housekeeping genes (Hpcb, Rps13, Hrpt and Gapdh) was calculated and used to normalize mRNA abundance.
Cell extract	Jurkat		Jurkat		SupT1		SupT1			Ratio	Jurkat/SupT1		Jurkat/SupT1		100 nM / Ctrl		100 nM / Ctrl
Selenium	Ctl		100 nM		Ctl		100 nM				Ctl		100 nM		Jurkat		SupT1
	Ave	SD	Ave	SD	Ave	SD	Ave	SD			Fold change	p value	Fold change	p value	Fold change	p value	Fold change	p value
Selenoprotein genes
GPX4	4.31973	2.12159	4.74654	1.82188	4.93027	0.386094	4.69449	0.698953		GPX4	1.01109	0.965364	0.876164	0.80457	1.09881	0.80457	0.952177	0.63598
TXNRD1	1.83921	0.637136	2.00606	0.587695	1.58411	0.136398	1.78219	0.196943		TXNRD1	1.12561	0.565516	1.16104	0.755583	1.09071	0.755583	1.12505	0.225361
GPX1	0.349962	0.0290326	0.474924	0.0713427	0.174835	0.0267639	0.191586	0.0226377		GPX1	2.47891	0.00279833	2.00167	0.0483144	1.35707	0.0483144	1.09581	0.45436
SELENOT	0.106618	0.00714226	0.109766	0.00908247	0.116888	0.0105435	0.117059	0.00569377		SELENOT	0.937699	0.303964	0.912137	0.661596	1.02953	0.661596	1.00146	0.9815
SELENOW	0.0453944	0.00779515	0.121898	0.007388	0.0126575	0.00370875	0.0275675	0.00350208		SELENOW	4.42179	3.70046e-05	3.58635	0.000247979	2.6853	0.000247979	2.17795	0.00716652
SELENOO	0.0117998	0.00826967	0.0128118	0.0101462	0.0296567	0.00685613	0.0289845	0.0084773		SELENOO	0.442021	0.101495	0.397878	0.899939	1.08576	0.899939	0.977333	0.920095
MSRB1	0.00663497	0.00263394	0.00649504	0.00227628	0.00171451	0.000381794	0.00187555	3.84255e-05		MSRB1	3.46301	0.024571	3.8699	0.947838	0.978911	0.947838	1.09393	0.507537
SELENOK	0.00605317	0.00514171	0.00395337	0.00281257	0.00234485	0.00176385	0.003543	0.00205916		SELENOK	1.11583	0.848379	2.58147	0.568494	0.653108	0.568494	1.51097	0.486697
TXNRD2	0.00487824	0.00275596	0.00517419	0.00274837	0.0243101	0.00413702	0.0235322	0.00484567		TXNRD2	0.219877	0.00465863	0.200667	0.901577	1.06067	0.901577	0.968001	0.842861
SEPHS2	0.0013967	0.000735978	0.00145702	0.000799231	0.00270217	0.00073859	0.00270076	0.000679805		SEPHS2	0.539484	0.109301	0.516882	0.928027	1.04318	0.928027	0.999476	0.998168
SELENOF	0.00125771	0.000692992	0.00129796	0.000604629	0.000562321	0.000229839	0.000746287	0.000369961		SELENOF	1.73922	0.248934	2.23663	0.943213	1.032	0.943213	1.32715	0.504971
SELENOS	0.00102033	0.000868697	0.00176576	0.00124573	0.000259485	0.000130295	0.000304287	0.000153249		SELENOS	5.80294	0.113911	3.93212	0.443135	1.73059	0.443135	1.17266	0.7193
SELENOI	0.000669306	0.000285071	0.000673741	0.000311978	0.00127702	0.000121642	0.00137541	0.000114525		SELENOI	0.489848	0.0216389	0.524114	0.986368	1.00663	0.986368	1.07704	0.365414
SELENOM	0.000485756	0.000135469	0.00037633	1.29867e-05	2.74991e-05	1.03751e-05	2.05958e-05	5.71317e-06		SELENOM	18.2722	1.68087e-06	17.6645	0.23613	0.77473	0.23613	0.748962	0.369833
DIO2	0.000448246	0.000258045	0.000428807	4.62411e-05	7.86044e-05	3.54378e-05	0.00011782	2.14887e-05		DIO2	3.6395	0.000454338	5.70255	0.904005	0.956633	0.904005	1.4989	0.17657
DIO1	0.000321147	0.000110303	0.00043469	0.000129047	0.000252431	2.77726e-05	0.000176852	0.000111459		DIO1	2.45793	0.0588603	1.27222	0.311135	1.35356	0.311135	0.700597	0.318052
TXNRD3	0.000225271	0.000154158	0.000198009	0.000145539	4.2759e-05	1.75137e-05	4.94511e-05	2.80554e-05		TXNRD3	4.00413	0.157571	5.26838	0.83466	0.878982	0.83466	1.15651	0.743666
SELENOP	9.12533e-05	3.01098e-05	5.99333e-05	3.39677e-05	8.52953e-05	2.55584e-05	0.00011556	4.61372e-05		SELENOP	0.518635	0.167924	1.06985	0.298059	0.65678	0.298059	1.35482	0.376547
SELENOH	9.0607e-05	2.34346e-05	0.000163944	5.05544e-05	0.000172879	9.06989e-05	0.000165603	4.08303e-05		SELENOH	0.98998	0.966841	0.524108	0.0848249	1.80939	0.0848249	0.957916	0.905298
DIO3	1.13114e-05	4.0482e-06	9.99934e-06	7.06634e-06	3.05039e-05	2.35672e-05	2.09142e-05	1.85196e-05		DIO3	0.478112	0.39422	0.370817	0.794042	0.884008	0.794042	0.685624	0.608992
SELENON	5.67918e-06	1.13745e-06	5.63157e-06	8.52574e-07	2.85634e-07	1.01459e-07	2.57403e-07	7.05094e-08		SELENON	21.8784	0.000404989	19.8827	0.956526	0.991617	0.956526	0.901166	0.71249
GPX2	3.43375e-06	1.06145e-06	2.70208e-06	9.57877e-07	5.03152e-06	1.43387e-06	4.38889e-06	1.5786e-06		GPX2	0.615663	0.188751	0.682447	0.425494	0.786918	0.425494	0.872278	0.629285
Reference genes
HSPCB	21.5495	1.90259	21.8273	0.224976	26.4064	1.20247	25.2009	0.000938139		HSPCB	0.649029	0.992654	1.26217	0.281437	1.14233	0.910744	0.587406	0.281437
RPS13	1.48146	0.0835749	1.31009	0.300478	1.03777	0.100677	1.21529	0.115199		RPS13	1.16391	0.654445	1.19444	0.675866	1.21239	0.695452	1.18141	0.675866
HPRT	0.685651	0.109418	0.73302	0.0517274	0.723832	0.103231	0.60705	0.782005		HPRT	0.743837	0.769849	1.21923	0.991967	0.998458	0.962043	0.609147	0.991967
GAPDH	0.263753	0.0248775	0.305536	0.0219283	0.2436	0.00399125	0.281903	0.00390653		GAPDH	0.674206	0.816358	1.02113	0.812876	1.04725	0.909194	0.691454	0.812876

## Sheet: Table S2. RT-qPCR  Donors
Table S2. Values of Selenoprotein mRNA levels in CD4-T cells isolated form four different donors in presence or not of 100 nM selenium, determined by RT-qPCR. The geometrical mean of four housekeeping genes (Hpcb, Rps13, Hrpt and Gapdh) was calculated and used to normalize mRNA abundance.
Cell extract	Donor 1		Donor 1		Donor 2		Donor 2		Donor 3		Donor 3		Donor 4		Donor 4			Ratio	Donor 1: Se/Ctrl		Donor 2: Se/Ctrl		Donor 3: Se/Ctrl		Donor 4: Se/Ctrl
Selenium	Ctl		100 nM		Ctl		100 nM		Ctl		100 nM		Ctl		100 nM
	Ave	SD	Ave	SD	Ave	SD	Ave	SD	Ave	SD	Ave	SD	Ave	SD	Ave	SD			Fold change	p value	Fold change	p value	Fold change	p value	Fold change	p value
Selenoprotein genes
GPX4	4.08142	1.64487	3.75601	0.379271	4.34174	2.29051	3.91679	0.854604	4.45032	2.19656	4.00655	1.73405	5.15093	0.785286	3.46952	1.1945		GPX4	0.92027	0.810709	0.902125	0.828747	0.900282	0.843383	0.673571	0.238131
TXNRD1	2.60065	1.13099	1.96338	0.142634	2.43315	0.420314	2.0611	0.0575556	2.35584	1.06533	2.59507	0.620817	2.52247	1.10899	2.20067	0.810059		TXNRD1	0.754957	0.512039	0.847092	0.34065	1.10155	0.809535	0.872426	0.771858
SELENOT	0.146659	0.0402155	0.144596	0.0116885	0.194688	0.0138848	0.169611	0.00470368	0.190301	0.0489321	0.220038	0.0563494	0.187559	0.0594291	0.139124	0.0222783		SELENOT	0.985935	0.950804	0.871192	0.136692	1.15626	0.62984	0.74176	0.39333
GPX1	0.0598912	0.00491631	0.0662692	0.00856782	0.0556706	0.0218078	0.0626279	0.00136948	0.0416291	0.00219133	0.0532552	0.01021	0.0414104	0.00579919	0.0468013	0.0203742		GPX1	1.10649	0.457569	1.12497	0.696607	1.27928	0.256038	1.13018	0.753376
SELENOO	0.0501787	0.0288038	0.030296	0.00329293	0.060631	0.0116214	0.0339232	0.00699669	0.0617318	0.0171661	0.0462781	0.0195768	0.0552214	0.00498997	0.0317107	0.0132011		SELENOO	0.603763	0.434417	0.559503	0.10841	0.749663	0.489602	0.574247	0.142609
SELENOW	0.0358376	0.0111481	0.0738392	0.0137019	0.0264035	0.0018656	0.0594584	0.0119887	0.0247216	0.000222208	0.0443711	0.0141275	0.0201892	0.0103254	0.0408509	0.00479131		SELENOW	2.06038	0.0931784	2.25191	0.0612421	1.79483	0.188106	2.02341	0.124123
SELENOK	0.0339977	0.00227228	0.0949595	0.00917873	0.0423585	0.023215	0.124053	0.0149911	0.0922767	0.00986701	0.174037	0.0656062	0.0812461	0.0110224	0.129186	0.0107937		SELENOK	2.79311	0.0118168	2.92865	0.0527279	1.88603	0.223487	1.59005	0.0480757
MSRB1	0.0163773	0.00336346	0.0165521	0.000697481	0.0154768	0.000247678	0.0153795	0.00148393	0.0159711	0.000178472	0.0135206	0.00320645	0.0191564	0.00380923	0.0121735	0.00287082		MSRB1	1.01068	0.94917	0.993713	0.935459	0.846566	0.393376	0.635478	0.174258
SEPHS2	0.00746561	0.0037249	0.00499062	0.00041227	0.0111048	0.000512	0.00539873	0.00113197	0.00903036	0.000533115	0.00600788	0.000805544	0.00809848	0.000211262	0.00408343	0.00110071		SEPHS2	0.668481	0.448918	0.486163	0.0228925	0.665298	0.0474648	0.504221	0.0368235
TXNRD2	0.0047835	0.00176055	0.00406371	0.000275149	0.00509205	2.01746e-06	0.00453379	0.000661604	0.00546594	0.002288	0.00544174	0.00200718	0.00425228	0.000467118	0.00356053	0.00131166		TXNRD2	0.849527	0.625463	0.890366	0.35511	0.995572	0.992048	0.837323	0.555066
SELENOS	0.000465753	0.000183939	0.00180253	0.000185092	0.000755578	0.000274965	0.00240026	0.000466028	0.00179717	0.00052803	0.00422636	0.00169129	0.00110692	0.000585335	0.00249856	0.000548845		SELENOS	3.87014	0.0185246	3.17672	0.050089	2.35168	0.192074	2.25722	0.133688
SELENOP	0.0004271	0.000238718	0.000301682	4.70134e-05	0.000895049	0.000818616	0.000997131	0.000812351	0.00048706	0.000396178	0.000892612	0.000100688	0.000371516	0.000115766	0.00101993	1.48398e-05		SELENOP	0.706349	0.541811	1.11405	0.91183	1.83265	0.295696	2.74533	0.0158163
SELENOF	0.000393467	2.73322e-05	0.00112958	0.000113569	0.000698984	0.000196264	0.00105655	9.58182e-06	0.0009688	1.21633e-05	0.00179799	0.000612895	0.000933074	0.000233585	0.00106549	0.000129158		SELENOF	2.87083	0.012358	1.51155	0.123615	1.8559	0.195886	1.14191	0.555596
SELENOI	0.000108824	0.000103857	0.000251104	1.48675e-05	0.000283263	2.57814e-05	0.000280664	3.73278e-05	0.000356126	4.60341e-05	0.000360192	6.66942e-05	0.000350264	0.000136518	0.000231647	0.000109418		SELENOI	2.30743	0.195156	0.990826	0.942814	1.01142	0.949891	0.66135	0.438831
SELENOM	5.26843e-05	1.42918e-05	3.98791e-05	1.0808e-07	6.13204e-05	1.53051e-06	2.72622e-05	3.75588e-06	4.54966e-05	1.00065e-05	2.82473e-05	1.30634e-05	3.93068e-05	1.23606e-05	2.31968e-05	5.72904e-06		SELENOM	0.756946	0.332704	0.444585	0.00701582	0.620867	0.276441	0.590148	0.236431
DIO3	4.07895e-05	1.99135e-05	3.97724e-05	6.2124e-06	7.42188e-05	6.07301e-06	4.01198e-05	2.70409e-05	0.000100987	7.21425e-05	6.54239e-05	1.18239e-06	4.70026e-05	1.6108e-05	3.77585e-05	1.54154e-05		DIO3	0.975064	0.951299	0.540561	0.223987	0.647846	0.557898	0.803327	0.617001
TXNRD3	3.12309e-05	1.59022e-06	0.000135536	4.03125e-06	3.70256e-05	6.81863e-06	9.11863e-05	8.97152e-07	6.25361e-05	4.23609e-06	0.000151822	6.10385e-05	0.000112991	1.43062e-06	0.000157452	3.48999e-05		TXNRD3	4.3398	0.000861964	2.46279	0.00796591	2.42776	0.175101	1.39349	0.213642
SELENON	1.89607e-05	5.16944e-06	2.40533e-05	7.9633e-06	3.02488e-05	1.06536e-05	1.53288e-05	3.21192e-06	2.72099e-05	1.3606e-05	2.23465e-05	1.50652e-05	3.44421e-05	6.10359e-06	1.70241e-05	8.96692e-06		SELENON	1.26859	0.52731	0.506757	0.198384	0.821264	0.767016	0.49428	0.151144
SELENOH	5.36656e-06	2.52778e-06	1.20228e-05	8.30188e-06	8.13431e-06	1.76757e-07	1.00855e-05	7.06659e-06	8.4526e-06	1.46085e-06	1.00165e-05	7.05642e-07	1.23313e-05	7.10712e-06	4.08883e-06	3.81537e-06		SELENOH	2.24032	0.391396	1.23987	0.733926	1.18502	0.305987	0.331583	0.285307
Reference genes
HSPCB	0.579877	0.00398843	0.506941	0.106981	0.667836	0.120662	0.560055	0.069271	0.638466	0.0902732	0.478464	0.152874	0.635176	0.0255309	0.388853	0.0582397		HSPCB	0.874223	0.436963	0.838612	0.387594	0.749396	0.330532	0.612198	0.0317445
RPS13	0.145671	0.00293252	0.292103	0.0617753	0.136879	0.0211803	0.223499	0.0174913	0.192579	0.0521194	0.230055	0.0149824	0.182563	0.0756313	0.257312	0.00324044		RPS13	2.00523	0.0787906	1.63282	0.0467832	1.1946	0.431491	1.40944	0.29738
HPRT	0.269811	0.0051541	0.210634	0.00130296	0.310115	0.0350956	0.255908	0.0023703	0.237961	0.0607351	0.26514	0.0302081	0.27082	0.0709949	0.2905	0.0524106		HPRT	0.780671	0.00401096	0.825205	0.161142	1.11421	0.628076	1.07267	0.782334
GAPDH	43.897	1.42018	32.7934	0.187667	36.072	5.02375	31.4109	1.72435	35.8029	5.62725	35.514	5.15856	34.2505	6.86409	34.8878	0.644445		GAPDH	0.747055	0.00821997	0.870783	0.340406	0.991929	0.962175	1.01861	0.907944

## Sheet: Table S3. Antibody list
Table S3. List of primary antibodies used in this study
Protein name	MW of the target	Distributor	City, country	Catalog number	Animal origin (r or m)	Monoclonal or polyclonal	Antibody dilution
SelenoP	42	CliniSciences	Nanterre, France	TA311059	rabbit	Monoclonal	1/1000
SelenoN	65	Abcam	Cambridge, United Kingdom	ab105943	rabbit	Polyclonal	1/500
DIO3	31	Merck	Darmstadt, Germany	SAB1301592	rabbit	Polyclonal	1/250
SelenoV	36	Abcam	Cambridge, United Kingdom	ab170270	rabbit	Polyclonal	1/500
SelenoI	45	Abcam	Cambridge, United Kingdom	ab194554	mouse	Polyclonal	1/500
TXNRD1	55	Abcam	Cambridge, United Kingdom	ab124954	rabbit	Monoclonal	1/10000
TXNRD2	55	Abcam	Cambridge, United Kingdom	ab180493	rabbit	Monoclonal	1/1000
SEPHS2	47	Abcam	Cambridge, United Kingdom	ab153878	rabbit	Polyclonal	1/500
SelenoO	73	Abcam	Cambridge, United Kingdom	ab172957	rabbit	Monoclonal	1/1000
SelenoF	15	Abcam	Cambridge, United Kingdom	ab124840	rabbit	Monoclonal	1/1000
SelenoH	13	Abcam	Cambridge, United Kingdom	ab151023	rabbit	Polyclonal	1/500
SelenoK	10	Abcam	Cambridge, United Kingdom	ab121276	rabbit	Polyclonal	1/500
SelenoM	16	Abcam	Cambridge, United Kingdom	ab133681	rabbit	Monoclonal	1/1000
SelenoW	9	Euromedex	Souffelweyersheim, France	GTX48717	rabbit	Polyclonal	1/1000
Gpx1	22	Abcam	Cambridge, United Kingdom	ab108427	rabbit	Monoclonal	1/1000
Gpx2	22	Abcam	Cambridge, United Kingdom	ab137431	rabbit	Polyclonal	1/500
Gpx4	22	Abcam	Cambridge, United Kingdom	ab125066	rabbit	Monoclonal	1/1000
SelenoS	21	Merck	Darmstadt, Germany	HPA010025	rabbit	Polyclonal	1/500
SelenoT	22	Abcam	Cambridge, United Kingdom	ab176192	rabbit	Polyclonal	1/1000
HIV-1 p24	24	NIH AIDS Reagent program	Manassas, VA, USA	ARP-3537	mouse	Monoclonal	1/5000

## Sheet: Table S4. Westernblot Seleno
Table S4. Quantitative analysis of the westernblots against selenoproteins in different cell types in various conditions of selenium supplementation. Values were normalized by the signal intensity of Actin for each lane. Values were expressed relative to the maximum value, arbitrary set at 100%.
	nM selenium	GPX1	GPX4	SelenoO	SelenoT	TXNRD1	SelenoS	SelenoH	DIO3	SelenoM
Jurkat	0	11.8986	23.1079	83.3484	100	39.9944	35.8966	14.8824	65.7575	40.2836
	2.5	20.0568	26.5134	77.7442	84.5171	37.6883	57.437	22.5209	72.2437	55.1084
	5	20.0096	27.3413	60.1087	60.2667	38.0643	60.9749	26.3229	73.5826	71.3165
	10	37.7408	38.6537	64.4924	64.6955	78.0146	48.6854	32.8941	100	77.3327
	30	100	73.8268	91.8443	52.4491	79.0171	100	98.6659	76.8993	100
	50	89.4167	67.9882	57.0028	37.902	100	74.2396	100	90.6739	59.2091
	100	85.8536	63.8155	92.8099	37.3076	94.8786	96.1902	92.3325	95.3276	71.4198
	300	98.1363	100	100	27.0535	65.4223	75.39	90.9855	86.5271	88.1551
	Fold change Max/min	8.40437	4.32752	1.7543	3.69637	2.65334	2.78578	6.71936	1.52074	2.4824
	nM selenium	GPX1	GPX4	SelenoO	SelenoT	TXNRD1	SelenoS	SelenoH	DIO3
SupT1	0	28.7056	23.1186	61.8671	86.4438	76.6569	78.2023	25.7821	89.7854
	2.5	38.9702	34.1231	72.7241	78.9473	75.1903	73.2911	31.2761	100
	5	49.8902	52.8072	76.987	90.2261	76.749	79.7189	35.8579	95.1133
	10	73.2376	60.9818	77.5967	97.8355	81.9722	95.5516	51.3197	97.629
	30	88.4669	100	74.9739	100	82.6411	100	66.5989	92.744
	50	86.2139	91.0437	100	75.5337	89.6417	77.0547	91.7822	92.2277
	100	100	78.3602	61.9168	64.6857	100	83.4965	99.0477	83.8251
	300	88.5045	87.6017	89.287	80.2817	94.8549	82.9787	100	88.6372
	Fold change Max/min	3.48364	4.32553	1.61637	1.54594	1.32996	1.36442	3.87866	1.19296
		GPX1	GPX4	SelenoO	SelenoT	TXNRD1	SelenoS	SelenoH	SelenoK	Sephs2
Donor 1	0	9.38261	27.3641	46.434	67.9011	78.0146	33.0798	9.81184	14.8586	62.9689
	100	100	100	100	100	100	100	100	100	100
	Fold change Max/min	10.658	3.65443	2.15359	1.47273	1.28181	3.02299	10.1918	6.73012	1.58808
Donor 2	0	16.7032	31.984	44.0153	100	73.848	31.4836	13.0548	18.2879	92.8569
	100	100	100	74.2802	98.0959	100	100	100	100	100
	Fold change Max/min	5.98689	3.12657	1.6876	1.01941	1.35413	3.17626	7.66003	5.46809	1.07693
Donor 3	0	24.2723	37.1937	15.5514	82.438	78.7473	41.121	16.0238	24.5447	83.0524
	100	100	100	32.9623	100	100	100	100	100	100
	Fold change Max/min	4.11993	2.68862	2.11958	1.21303	1.26988	2.43185	6.24073	4.07421	1.20406
Donor 4	0	11.6098	35.9414	26.5917	100	57.6457	60.7486	10.9306	29.2954	100
	100	100	100	84.9074	47.3199	100	100	100	100	93.0701
	Fold change Max/min	8.6134	2.78231	3.193	2.11328	1.73473	1.64613	9.14861	3.4135	1.07446

## Sheet: Table S5. WB Seleno HIV
Table S5. Quantitative analysis of the westernblots against selenoproteins in two donors after HIV-1 infection, in Ctrl or 100nM Se conditions. Values were normalized by the signal intensity of Actin for each lane. Values were expressed relative to the maximum value, arbitrary set at 100%.
		SELENOO							GPX1							GPX4							TXNRD1							SELENOS high MW					SELENOS low MW
		Donor 3			Donor 4				Donor 3			Donor 4				Donor 3			Donor 4				Donor 3			Donor 4				Donor 3		Donor 4			Donor 3		Donor 4
		Days post-infection			Days post-infection				Days post-infection			Days post-infection				Days post-infection			Days post-infection				Days post-infection			Days post-infection				Days post-infection		Days post-infection			Days post-infection		Days post-infection
Selenium, nM	HIV-1 status	2	3	4	2	3	4		2	3	4	2	3	4		2	3	4	2	3	4		2	3	4	2	3	4		3	4	3	4		3	4	3	4
Ctrl	Not Infected	60.301	42.868	46.5666	40.385	44.8389	50.2677		27.9806	12.1099	10.4586	6.28484	8.88303	5.21431		23.961	16.4576	23.1111	18.8959	17.8013	17.5309		72.4134	80.7152	75.1862	79.8084	80.2494	67.7298		73.9234	40.0902	56.4461	63.4997		11.1688	4.98949	16.7836	7.51434
Ctrl	Infected	54.2407	35.1548	40.772	35.4097	40.952	32.089		12.2766	4.84217	4.21027	8.13863	7.49576	2.73658		18.6389	14.5056	15.8622	18.6255	18.0882	13.625		73.5439	86.3965	87.8135	69.3998	82.287	61.632		66.0803	38.9682	61.3099	67.4041		58.983	43.7845	73.8514	96.6691
100	Not Infected	100	100	100	84.6606	100	100		100	100	100	100	100	100		95.7425	100	100	100	97.1658	100		87.3421	92.0578	100	91.4723	96.7845	86.2328		100	70.7546	100	100		24.3827	8.23269	36.3164	16.6732
100	Infected	93.4882	69.9427	67.8882	100	45.6684	71.7733		93.261	56.9029	93.0935	85.0191	81.3631	55.2871		100	76.0043	92.875	87.8454	100	77.7242		100	100	90.1394	100	100	100		88.3597	100	73.0195	69.622		100	100	100	100

## Sheet: Table S6. Primer List
Table S6. List of qPCR primers used in this study
Target Sequence	GenBank Accession Number		Sequence	Product length	Efficiency
Dio1	NM_001039716.1	fwd	CACTGCCTGAGAGGCTCTACATA	75	1.728
		rev	TGTAGTTCCAAGGGCCAGAT
Dio2	NM_000793.5	fwd	CCTCCTCGATGCCTACAAAC	82	1.713
		rev	TCCTTCTGTACTGGAGACATGC
Dio3	NM_001362	fwd	AACTCCGAGGTGGTTCTGC	60	2
		rev	TTGCGCGTAGTCGAGGAT
Gpx1	NM_000581	fwd	GCAACCAGTTTGGGCATCAG	123	1.989
		rev	CGTTCACCTCGCACTTCTCG
Gpx2	NM_002083.2	fwd	GTCCTTGGCTTCCCTTGC	67	2
		rev	TGTTCAGGATCTCCTCATTCTG
Gpx3	NM_002084.3	fwd	GGGGACAAGAGAAGTCGAAGA	116	2
		rev	GCCAGCATACTGCTTGAAGG
Gpx4	NM_001039848	fwd	TGGGAAATGCCATCAAGTGG	108	1.935
		rev	GGTCCTTCTCTATCACCAGGGG
Gpx6	NM_182701.1	fwd	AATGGAGAAAAAGAACAGAAGGTC	75	ND
		rev	TGAGCCCAAAAGATCAGAGG
MSRB1	NM_016332.2	fwd	GAGGTTTTCCAGAATCACTTTGA	104	2
		rev	GGCCATGGAGACGAGTGT
SELENOH	NM_170746.2	fwd	GCTTCCAGTAAAGGTGAACCCG	190	2
		rev	ACCCAAATCTCCCTACGACAGG
SELENOI	NM_033505.1	fwd	GGTCGTCATGGCTGGCTA	88	2
		rev	TGGATTGGTATCCACAGCAC
SELENOK	NM_021237.3	fwd	ATCTGATTCCAGATATGATGATGG	72	1.627
		rev	TGATTGATTCTACCCATTCTTCG
SELENOM	NM_080430	fwd	TCCCGATGAGCCTCCTGTTG	201	1.924
		rev	ATGGAATGTCCTGCGTGACG
SELENON	NM_206926	fwd	AAGGGCAAGGAGGTCATCATCC	195	2
		rev	AGGGGAGAACCAAAAGGGGAAG
SELENOO	NM_031454	fwd	GAGGAGTTTGACGCCGAGTTC	165	1.893
		rev	GCTCAGCAAGTAGAAGGTGTTTGTG
SELENOP	NM 005410.2	fwd	GGAGCTGCCAGAGTAAAGCA	72	1.853
		rev	ACATTGCTGGGGTTGTCAC
SELENOS	NM_203472.1	fwd	AAACGGAAATCGGACAGAAA	65	2
		rev	CCTCCTTCACCAGACAACG
SELENOT	NM_016275.3	fwd	TCCAGATTTGTGTTTCCTGAGG	75	2
		rev	CTGGGTACCGCTGGCTAATA
SELENOV	NM_182704.1	fwd	AAAAGGTAGCCGGCAAGG	62	1.832
		rev	TTCAGCCCTTCTCATCATCC
SELENOW	NM_003009	fwd	GCCGTCCGAGTCGTTTATTGTG	149	1.996
		rev	GCTACCATCACTTCAAAGAACCCG
SELENOF	NM_004261.3	fwd	GTTGTTGGCGACTGTGCTT	64	2
		rev	GCATGCCTCCGATGAAAA
SEPHS2	NM_012248	fwd	CCACGGACTTCTTTTACCCCTTG	156	2
		rev	GTTCCTCCTCACTCATACTCTGGC
TXNRD1	NM_003330	fwd	CCTTATCATCATTGGAGGTGGCTC	106	1.878
		rev	AAGAGGGGTGGGAGTGACAAAGTC
TXNRD2	NM_006440	fwd	CACATCTACGCCATTGGTGACG	142	1.927
		rev	AGACGGTCGTGGGAACATTGTC
TXNRD3	XM_001129642.1	fwd	AAGGAAATTTGGCTGGGAAT	74	1.967
		rev	GGTTCTGAATCGCTTTTGTCA
HPRT	NM_000194	fwd	TGACACTGGCAAAACAATGCA	94	1.826
		rev	GGTCCTTTTCACCAGCAAGCT
HSPCB	NM_007355	fwd	TCTGGGTATCGGAAAGCAAGC	80	1.969
		rev	GTGCACTTCCTCAGGCATCTTG
RPS13	NM_001017	fwd	CGAAAGCATCTTGAGAGGAACA	87	1.907
		rev	TCGAGCCAAACGGTGAATC
GAPDH	NM_002046	fwd	CGACAGTCAGCCGCATCTT	63	1.838
		rev	CCCCATGGTGTCTGAGCG
